# Supplementary material for: Strategies for the Production of Soluble Interferon-Alpha Consensus and Potential Application in Arboviruses and SARS-CoV-2
Source: Life (Basel). 2021 May 21;11(6):460. doi: 10.3390/life11060460 (PMC8223780; doi:10.3390/life11060460)
Supplement: Supplementary file 1 [file life-11-00460-s001.zip]

Archive with 1 entries (1 files):
- life-1195215-supplementary.pdf
